# Supplementary material for: Molecular Simulation of the Binding of Amyloid Beta to Apolipoprotein A-I in High-Density Lipoproteins
Source: Int J Mol Sci. 2025 Feb 6;26(3):1380. doi: 10.3390/ijms26031380 (PMC11818119; doi:10.3390/ijms26031380)
Supplement: Supplementary file 1 [file ijms-26-01380-s001.zip]

Archive with 1 entries (1 files):
- ijms-3407343-supplementary.pdf
